# Supplementary material for: The Risk for Neonatal Hypoglycemia and Bradycardia after Beta-Blocker Use during Pregnancy or Lactation: A Systematic Review and Meta-Analysis
Source: Int J Environ Res Public Health. 2022 Aug 4;19(15):9616. doi: 10.3390/ijerph19159616 (PMC9368631; doi:10.3390/ijerph19159616)
Supplement: Supplementary file 1 [file ijerph-19-09616-s001.zip]

Archive with 1 entries (1 files):
- ijerph-1817843-supplementary.pdf
